# Supplementary material for: Global Scientific Research Landscape on Medical Informatics From 2011 to 2020: Bibliometric Analysis
Source: JMIR Med Inform. 2022 Apr 21;10(4):e33842. doi: 10.2196/33842 (PMC9073618; doi:10.2196/33842)
Supplement: Multimedia Appendix 1 [file medinform_v10i4e33842_app1.xlsx]

## Sheet: Sheet1
publication year	2020年	2019年	2018	2017	2016	2015	2014	2013	2012	2011		2010	2009	2008	2007	2006	2005	2004	2003	2002	2001
Agriculture	41569	39124	34374	32306	31077	29290	28321	28913	27183	26597	56.2921	25074	23999	23256	21305	18791	17933	17030	16574	15609	15105		175.2
Allergy	2328	2408	2116	1790	1789	1810	1794	1719	1728	1686	38.0783	1682	1642	1616	1666	1527	1510	1493	1441	1408	1669		39.4847
Anatomy & Morphology	2466	2486	2221	2094	1948	2001	1908	1709	1801	1753	40.6731	1748	1712	1576	1423	1434	1352	1268	1227	1176	1229		100.651
Anesthesiology	3664	3393	3228	3365	3467	3254	3135	3128	2915	3248	12.8079	3331	3205	3217	3011	3010	3025	2921	2901	2956	2804		30.6705
Anthropology	1006	1152	889	845	829	1213	1238	1101	983	1000	0.6	909	787	739	626	604	579	473	329	351	342		194.152
Audiology & Speech-Language Pathology	2907	3028	2583	2810	2409	2400	2258	2405	2366	1758	65.3584	1627	1511	1505	1458	1389	1339	1290	1180	1225	1096		165.237
Behavioral Sciences	6246	6512	5905	6186	6228	6311	5870	5537	5382	5360	16.5299	5024	5073	4814	4287	4229	3839	3601	3190	3286	2933		112.956
Biochemistry & Molecular Biology	75711	70884	61651	57091	58531	61064	60496	60197	61721	59561	27.1151	57766	55713	55231	55374	54679	53284	53434	50973	48893	47960		57.8628
Biodiversity & Conservation	7564	7031	6202	5610	5202	5277	4899	4688	4326	3941	91.931	3867	3540	3125	2815	2931	2659	2428	2261	1967	1988		280.483
Biophysics	12349	12075	12225	11614	11917	12352	12423	11818	10780	10980	12.4681	10822	10531	10885	10965	10707	10667	10303	9503	9199	8883		39.0183
Biotechnology & Applied Microbiology	28122	27010	24753	26086	24905	26359	25652	25378	22690	24592	14.3543	22708	21134	20201	18803	17337	15621	14637	14037	13084	12572		123.688
Cardiovascular System & Cardiology	28288	24939	23743	23863	23990	24043	24128	24460	22617	22002	28.5701	21862	20403	19661	18387	17672	17471	16705	16093	15411	15805		78.9813
Cell Biology	32036	31626	27780	32600	29943	27534	24312	23086	22922	21111	51.7503	20669	19757	19735	19559	19375	18339	18626	17476	17495	17331		84.848
Dentistry, Oral Surgery & Medicine	9591	9218	8667	8526	8214	8549	8618	8581	8442	7826	22.553	7379	7303	7055	6561	5419	5109	4859	4618	4341	4252		125.564
Dermatology	7576	7387	6068	6086	6171	6283	6104	6131	5607	5697	32.9823	5603	5456	4980	4549	4420	4251	4066	4246	4122	4197		80.5099
Developmental Biology	3664	2924	2832	3229	3173	3263	3575	3382	3363	3586	2.17513	3613	3625	3759	3834	3500	3658	3564	3600	3643	3637		0.74237
Emergency Medicine	4047	3458	3182	3168	3189	3108	2854	3023	2907	2427	66.7491	2370	2124	1974	1939	1682	1662	1470	1270	1138	1203		236.409
Endocrinology & Metabolism	18468	16762	15572	15009	15180	15620	15247	15620	14854	14686	25.7524	14239	13241	13365	13049	12839	12522	11961	11289	10965	10531		75.368
Entomology	8246	7437	6569	6439	6274	6137	5986	5826	5759	5884	40.1428	5534	5106	5109	4948	4704	4529	4461	4117	4062	3917		110.518
Environmental Sciences & Ecology	119011	101108	80338	68382	65287	58970	54666	51797	48055	46064	158.36	41888	40742	37495	35601	32881	29126	27086	25898	23826	23115		414.865
Evolutionary Biology	6372	6566	6219	6129	5901	5743	5851	5686	5541	5267	20.9797	5201	4955	4888	4812	4349	4041	3954	3637	3205	3074		107.287
Fisheries	7295	6975	6182	6038	5815	5162	4869	4786	4718	4768	52.9992	4460	4422	4157	4034	4170	3605	3657	3605	3448	3189		128.755
Food Science & Technology	30084	28188	24561	25257	21769	22123	20336	19627	18774	17387	73.0258	16493	15372	14475	13825	11764	10771	9965	9695	9197	8115		270.721
Forestry	6685	6285	5668	5283	4998	4658	4421	4270	4179	3825	74.7712	3529	3564	3542	3010	3101	2993	2845	2700	2414	2249		197.243
Gastroenterology & Hepatology	10959	10059	9124	9506	9660	10386	11303	10450	10370	9930	10.3625	9615	9419	9446	9485	8452	8531	7662	7324	7104	6706		63.4208
General & Internal Medicine	36723	31707	26383	25662	25039	23418	21694	21349	21446	20123	82.4927	18928	17834	16696	15791	13699	13625	13398	13272	13767	13281		176.508
Genetics & Heredity	22423	21795	18415	17333	20744	20561	19811	18665	18379	16904	32.6491	16627	15519	15641	15278	13980	13714	13645	13696	12763	12523		79.0545
Geriatrics & Gerontology	8486	7064	5965	5633	5033	4842	4809	4331	4510	3738	127.02	3448	3189	2923	2996	2684	2449	2198	1959	1998	1849		358.951
Health Care Sciences & Services	16005	13232	11887	10669	9907	9236	8470	8446	7865	7155	123.69	6970	6353	5890	5546	4906	4355	4003	3738	3634	3681		334.8
Hematology	10014	9195	8591	8721	8524	9290	9381	9246	9399	9219	8.62349	9144	8769	8874	8721	8361	8168	7930	7878	7912	7497		33.5734
Immunology	24675	22635	21839	20178	19112	19245	18604	18470	18430	18393	34.1543	17947	18008	18068	17735	17160	17399	16648	16376	16203	16988		45.2496
Infectious Diseases	17375	14983	13941	13696	13533	12963	12956	12244	11672	11398	52.439	10773	9952	9430	8814	8305	7808	7576	7330	6739	6846		153.798
Integrative & Complementary Medicine	4238	3657	13941	13696	13533	12963	12956	12244	11672	11398	-62.818	10773	9952	9430	8814	8305	7808	7576	7330	6739	6846		-38.0952
Legal Medicine	2055	2193	2015	1843	1999	1966	1760	1790	1715	1600	28.4375	1329	1216	1166	944	906	938	918	843	892	961		113.84
Life Sciences Biomedicine Other Topics	15828	14693	12512	11360	11061	11181	10450	9983	11340	9164	72.7193	8397	7855	7605	7018	6553	6034	6152	5617	5387	5599		182.693
Marine & Freshwater Biology	14948	14268	13344	12833	12886	12013	11827	11397	11210	11098	34.6909	10579	10309	10367	9945	9491	8299	8233	8024	7693	7296		104.879
Mathematical & Computational Biology	8291	8436	7152	7029	7004	6813	6416	6376	5935	5774	43.592	5593	4729	4611	4401	3831	3247	2602	2283	1945	1892		338.214
Medical Ethics	907	748	754	664	687	809	763	758	657	603	50.4146	624	594	636	458	422	377	352	295	287	214		323.832
Medical Informatics	5839	4852	3712	3291	3197	2650	3129	3032	3053	1987	193.86	1878	1672	1714	1668	1321	1308	1190	1174	1050	1271		359.402
Medical Laboratory Technology	2974	2771	2772	2657	2955	2761	2570	2529	2515	2467	20.5513	2390	2328	2297	2336	2102	2170	1978	1828	1879	1969		51.0411
Microbiology	25967	22174	42892	43666	41668	42139	40471	39591	37947	39488	-34.2408	35821	33679	32622	30784	28486	26651	25380	24557	22794	22223		16.8474
Mycology	1941	1774	1804	1722	1765	1965	1849	1843	1894	1925	0.831169	1815	1625	1714	1534	1464	1487	1317	1248	1241	1077		80.2228
Neurosciences & Neurology	61811	57488	53087	51436	50030	49912	49124	48494	45640	45056	37.1871	43746	41750	40399	38510	37738	36105	34522	33804	32020	31213		98.0297
Nursing	9510	9153	8161	7522	7487	7307	6848	6805	6029	5501	72.8777	5281	5061	4877	3887	3282	2441	2182	1859	514	273	104053	3383.52
Nutrition & Dietetics	14541	13661	12072	11274	11087	10743	9841	9574	9043	8535	70.3691	7946	7538	6977	7069	5799	5203	5112	4776	4722	4468		225.448
Obstetrics & Gynecology	13273	11876	10219	10319	10697	10285	10140	10184	10256	9899	34.0843	9176	9258	8770	8194	7938	7530	7082	6440	6331	6435		106.263
Oncology	48071	42836	39034	45254	42143	38541	34965	31406	29416	26215	83.3721	25588	24209	23759	22211	21332	20142	19035	18025	16770	16668		188.403
Ophthalmology	9716	8753	8436	7786	8170	7918	7945	7824	7502	7752	25.3354	7432	7432	7189	6785	6848	6014	5695	5618	5320	5086		91.0342
Orthopedics	14252	12943	11836	12184	11454	10847	10862	10445	9836	8981	58.6906	8545	7928	7631	7380	6724	6115	5588	5193	4968	4688		204.01
Otorhinolaryngology	6488	6187	5089	5249	5475	5197	4923	5049	4781	4667	39.0186	4520	4449	4276	3931	3702	3566	3276	3155	3218	3394		91.1609
Paleontology	3099	3248	2864	2677	2838	2754	2454	2396	2339	2256	37.367	2206	1954	2003	1848	1660	1548	1597	1423	1306	1166		165.78
Parasitology	6321	5590	5653	5987	6288	6194	5998	5763	5434	4816	31.25	4344	4084	3623	3118	2675	2406	2216	2257	2189	2214		185.501
Pathology	7338	7104	9348	10121	9892	10748	9641	9563	9210	8693	-15.5873	8398	7863	7623	7270	6925	6645	6738	6598	6502	6602		11.1481
Pediatrics	17976	16210	15145	14420	14001	14074	13881	13952	13276	12899	39.3596	12579	11988	11545	10533	10536	9371	8910	8349	7969	8238		118.208
Pharmacology & Pharmacy	54125	49675	44766	42150	41536	41185	39628	39950	38081	37027	46.1771	34391	31983	31703	28947	28357	26638	25015	23939	23135	21983		146.213
Physiology	10371	11638	11775	9756	9357	9395	9083	9325	9707	9190	12.8509	9228	9466	9510	10331	9111	8949	8354	8691	8531	8736		18.7157
Plant Sciences	29549	26421	23126	22924	22666	21790	20152	19520	18961	18101	63.2451	17140	16045	15796	15139	14131	13965	13715	13613	13018	12400		138.298
Psychiatry	18573	16265	15250	13714	13676	13862	13087	12956	11445	11286	64.5667	10588	10307	9770	9383	8735	8008	7659	7307	6571	6506		185.475
Public, Environmental & Occupational Health	34732	28072	23737	22083	21510	20962	19866	18835	17058	16863	105.966	15524	14544	13162	12690	11825	10680	9911	9165	8558	8425		312.249
Radiology, Nuclear Medicine & Medical Imaging	21971	21057	19337	18628	18737	18821	18091	17490	18190	16823	30.601	15498	14264	13925	13298	13463	12371	11880	10867	10555	10414		110.976
Rehabilitation	7023	6735	5625	5487	5292	5764	5449	5268	4744	3834	83.1768	3554	3430	2875	2560	2477	2233	2224	1965	1757	1704		312.148
Reproductive Biology	4482	3973	3748	4007	3975	3934	4070	4051	4169	4181	7.19923	4173	4128	3798	3610	3521	3451	3704	3411	3652	3272		36.9804
Research & Experimental Medicine	32423	29234	28024	26798	24644	24031	19987	17452	16014	13820	134.609	13184	12209	10988	10453	10136	9375	9305	9718	8475	8718		271.909
Respiratory System	9078	8092	8427	7798	8106	7652	7645	7751	6990	7212	25.8735	6996	5878	6077	6131	5925	5868	5462	5409	5486	5754		57.7685
Rheumatology	4699	4377	3892	4056	4062	3988	4031	4063	4270	3727	26.08	3805	3616	3470	3262	2970	2917	2631	2435	2295	2107		123.019
Sport Sciences	10248	10190	9367	8900	8520	8313	8237	7923	7653	7193	42.4718	6861	6337	6002	5808	5366	5185	5010	4840	4459	4292		138.77
Substance Abuse	3202	3107	2640	2490	2435	2473	2416	2192	1968	1895	68.971	1683	1545	1562	1354	1215	1154	1203	1102	975	1024		212.695
Surgery	39514	35482	40585	39519	38788	39099	39702	39771	38506	37215	6.17762	35967	34037	33145	30984	28047	27333	25480	24818	24052	23915		65.2268
Toxicology	11641	11531	10789	10143	10150	9969	9684	10062	9768	9129	27.5167	9018	8549	8727	7620	7597	7003	6755	6455	6635	6592		76.5928
Transplantation	4383	4269	4015	3716	3844	4083	4226	4365	4674	4477	-2.09962	4575	4541	4497	4205	4319	4832	4267	4230	4094	4444		-1.37264
Tropical Medicine	4272	3836	3872	4353	4209	4025	3869	3324	3205	3010	41.9269	2899	2524	2001	1762	1694	1389	1312	1359	1259	1171		264.816
Urology & Nephrology	9555	8845	8250	8394	7903	8310	8528	8809	8818	8670	10.2076	8251	8413	8312	8061	7844	7308	7168	6970	6642	6699		42.6332
Veterinary Sciences	18007	16380	13544	13000	12301	11917	11936	12821	13860	12374	45.5229	12011	11799	11096	10970	9611	9269	8614	8633	8190	7824		130.151
Virology	6336	5843	5785	5867	5843	6138	6421	6717	6317	6295	0.651311	5857	5581	5498	5409	4883	4658	4475	4204	4046	4164		52.1614
Zoology	14651	14272	13195	13415	13214	12987	12611	12379	12428	11783	24.3402	11428	10815	11168	10235	9506	8659	8420	7568	7831	7575		93.4125
生命科学全部	893887	810849	729715	695516	678938	662089	637338	622669	600670	573981	55.7346	544450	518697	501136	475333	446231	423122	405407	389715	373312	366083		144.176

## Sheet: Sheet5
	研究方向	年增长率		2001年		2020年
医学伦理	Medical Ethics	323.832		214		907
人类学	Anthropology	194.152		342		1006
真菌学	Mycology	80.2228		1077		1941
法医	Legal Medicine	113.84		961		2055
过敏	Allergy	39.4847		1669		2328
解剖学和形态学	Anatomy & Morphology	100.651		1229		2466
听力学和语言病理学	Audiology & Speech-Language Pathology	165.237		1096		2907
医学检验技术	Medical Laboratory Technology	51.0411		1969		2974
古生物学	Paleontology	165.78		1166		3099
药物滥用	Substance Abuse	212.695		1024		3202
麻醉学	Anesthesiology	30.6705		2804		3664
发育生物学	Developmental Biology	0.74237		3637		3664
急诊医学	Emergency Medicine	236.409		1203		4047
中西医结合	Integrative & Complementary Medicine	-38.0952		6846		4238
热带医学	Tropical Medicine	264.816		1171		4272
移植	Transplantation	-1.37264		4444		4383
生殖生物学	Reproductive Biology	36.9804		3272		4482
风湿病学	Rheumatology	123.019		2107		4699
医学信息学	Medical Informatics	359.402		1271		5839
行为科学	Behavioral Sciences	112.956		2933		6246
寄生虫学	Parasitology	185.501		2214		6321
病毒学	Virology	52.1614		4164		6336
进化生物学	Evolutionary Biology	107.287		3074		6372
耳鼻喉科	Otorhinolaryngology	91.1609		3394		6488
林业	Forestry	197.243		2249		6685
复原	Rehabilitation	312.148		1704		7023
渔业	Fisheries	128.755		3189		7295
病理	Pathology	11.1481		6602		7338
生物多样性与保护	Biodiversity & Conservation	280.483		1988		7564
皮肤科	Dermatology	80.5099		4197		7576
昆虫学	Entomology	110.518		3917		8246
数学与计算生物学	Mathematical & Computational Biology	338.214		1892		8291
老年病学和老年学	Geriatrics & Gerontology	358.951		1849		8486
呼吸系统	Respiratory System	57.7685		5754		9078
护理	Nursing	3383.52		273		9510
泌尿外科和肾脏科	Urology & Nephrology	42.6332		6699		9555
牙科、口腔外科和医学	Dentistry, Oral Surgery & Medicine	125.564		4252		9591
眼科	Ophthalmology	91.0342		5086		9716
血液学	Hematology	33.5734		7497		10014
运动科学	Sport Sciences	138.77		4292		10248
生理	Physiology	18.7157		8736		10371
胃肠病学和肝病学	Gastroenterology & Hepatology	63.4208		6706		10959
毒理学	Toxicology	76.5928		6592		11641
生物物理学	Biophysics	39.0183		8883		12349
妇产科	Obstetrics & Gynecology	106.263		6435		13273
骨科	Orthopedics	204.01		4688		14252
营养与营养学	Nutrition & Dietetics	225.448		4468		14541
动物学	Zoology	93.4125		7575		14651
海洋与淡水生物学	Marine & Freshwater Biology	104.879		7296		14948
生命科学 生物医学 其他主题	Life Sciences Biomedicine Other Topics	182.693		5599		15828
医疗保健科学与服务	Health Care Sciences & Services	334.8		3681		16005
传染性疾病	Infectious Diseases	153.798		6846		17375
儿科	Pediatrics	118.208		8238		17976
兽医学	Veterinary Sciences	130.151		7824		18007
内分泌与代谢	Endocrinology & Metabolism	75.368		10531		18468
精神病学	Psychiatry	185.475		6506		18573
放射学、核医学和医学成像	Radiology, Nuclear Medicine & Medical Imaging	110.976		10414		21971
遗传与遗传	Genetics & Heredity	79.0545		12523		22423
免疫学	Immunology	45.2496		16988		24675
微生物学	Microbiology	16.8474		22223		25967
生物技术与应用微生物学	Biotechnology & Applied Microbiology	123.688		12572		28122
心血管系统与心脏病学	Cardiovascular System & Cardiology	78.9813		15805		28288
植物科学	Plant Sciences	138.298		12400		29549
食品科技	Food Science & Technology	270.721		8115		30084
细胞生物学	Cell Biology	84.848		17331		32036
研究与实验医学	Research & Experimental Medicine	271.909		8718		32423
公共、环境和职业健康	Public, Environmental & Occupational Health	312.249		8425		34732
普通内科	General & Internal Medicine	176.508		13281		36723
手术	Surgery	65.2268		23915		39514
农业	Agriculture	175.2		15105		41569
肿瘤学	Oncology	188.403		16668		48071
药理学与药学	Pharmacology & Pharmacy	146.213		21983		54125
神经科学与神经病学	Neurosciences & Neurology	98.0297		31213		61811
生物化学与分子生物学	Biochemistry & Molecular Biology	57.8628		47960		75711
环境科学与生态学	Environmental Sciences & Ecology	414.865		23115		119011
生命科学全部		144.176		366083		893887

## Sheet: Sheet2
Multimedia Appendix 1. The global output of the entire life sciences and biomedical field.
Research Areas	2011AGP	2012AGP	2013AGP	2014AGP	2015AGP	2016AGP	2017AGP	2018AGP	2019AGP	2020AGP	Increase Rate(%)
Medical Ethics	603	657	758	763	809	687	664	754	748	907	50.4146
Anthropology	1000	983	1101	1238	1213	829	845	889	1152	1006	0.6
Legal Medicine	1600	1715	1790	1760	1966	1999	1843	2015	2193	2055	28.4375
Allergy	1686	1728	1719	1794	1810	1789	1790	2116	2408	2328	38.0783
Anatomy & Morphology	1753	1801	1709	1908	2001	1948	2094	2221	2486	2466	40.6731
Audiology & Speech-Language Pathology	1758	2366	2405	2258	2400	2409	2810	2583	3028	2907	65.3584
Substance Abuse	1895	1968	2192	2416	2473	2435	2490	2640	3107	3202	68.971
Mycology	1925	1894	1843	1849	1965	1765	1722	1804	1774	1941	0.831169
Medical Informatics	1987	3053	3032	3129	2650	3197	3291	3712	4852	5839	193.86
Paleontology	2256	2339	2396	2454	2754	2838	2677	2864	3248	3099	37.367
Emergency Medicine	2427	2907	3023	2854	3108	3189	3168	3182	3458	4047	66.7491
Medical Laboratory Technology	2467	2515	2529	2570	2761	2955	2657	2772	2771	2974	20.5513
Tropical Medicine	3010	3205	3324	3869	4025	4209	4353	3872	3836	4272	41.9269
Anesthesiology	3248	2915	3128	3135	3254	3467	3365	3228	3393	3664	12.8079
Developmental Biology	3586	3363	3382	3575	3263	3173	3229	2832	2924	3664	2.17513
Rheumatology	3727	4270	4063	4031	3988	4062	4056	3892	4377	4699	26.08
Geriatrics & Gerontology	3738	4510	4331	4809	4842	5033	5633	5965	7064	8486	127.02
Forestry	3825	4179	4270	4421	4658	4998	5283	5668	6285	6685	74.7712
Rehabilitation	3834	4744	5268	5449	5764	5292	5487	5625	6735	7023	83.1768
Biodiversity & Conservation	3941	4326	4688	4899	5277	5202	5610	6202	7031	7564	91.931
Reproductive Biology	4181	4169	4051	4070	3934	3975	4007	3748	3973	4482	7.19923
Transplantation	4477	4674	4365	4226	4083	3844	3716	4015	4269	4383	-2.09962
Otorhinolaryngology	4667	4781	5049	4923	5197	5475	5249	5089	6187	6488	39.0186
Fisheries	4768	4718	4786	4869	5162	5815	6038	6182	6975	7295	52.9992
Parasitology	4816	5434	5763	5998	6194	6288	5987	5653	5590	6321	31.25
Evolutionary Biology	5267	5541	5686	5851	5743	5901	6129	6219	6566	6372	20.9797
Behavioral Sciences	5360	5382	5537	5870	6311	6228	6186	5905	6512	6246	16.5299
Nursing	5501	6029	6805	6848	7307	7487	7522	8161	9153	9510	72.8777
Dermatology	5697	5607	6131	6104	6283	6171	6086	6068	7387	7576	32.9823
Mathematical & Computational Biology	5774	5935	6376	6416	6813	7004	7029	7152	8436	8291	43.592
Entomology	5884	5759	5826	5986	6137	6274	6439	6569	7437	8246	40.1428
Virology	6295	6317	6717	6421	6138	5843	5867	5785	5843	6336	0.651311
Health Care Sciences & Services	7155	7865	8446	8470	9236	9907	10669	11887	13232	16005	123.69
Sport Sciences	7193	7653	7923	8237	8313	8520	8900	9367	10190	10248	42.4718
Respiratory System	7212	6990	7751	7645	7652	8106	7798	8427	8092	9078	25.8735
Ophthalmology	7752	7502	7824	7945	7918	8170	7786	8436	8753	9716	25.3354
Dentistry, Oral Surgery & Medicine	7826	8442	8581	8618	8549	8214	8526	8667	9218	9591	22.553
Nutrition & Dietetics	8535	9043	9574	9841	10743	11087	11274	12072	13661	14541	70.3691
Urology & Nephrology	8670	8818	8809	8528	8310	7903	8394	8250	8845	9555	10.2076
Pathology	8693	9210	9563	9641	10748	9892	10121	9348	7104	7338	-15.5873
Orthopedics	8981	9836	10445	10862	10847	11454	12184	11836	12943	14252	58.6906
Toxicology	9129	9768	10062	9684	9969	10150	10143	10789	11531	11641	27.5167
Life Sciences Biomedicine Other Topics	9164	11340	9983	10450	11181	11061	11360	12512	14693	15828	72.7193
Physiology	9190	9707	9325	9083	9395	9357	9756	11775	11638	10371	12.8509
Hematology	9219	9399	9246	9381	9290	8524	8721	8591	9195	10014	8.62349
Obstetrics & Gynecology	9899	10256	10184	10140	10285	10697	10319	10219	11876	13273	34.0843
Gastroenterology & Hepatology	9930	10370	10450	11303	10386	9660	9506	9124	10059	10959	10.3625
Biophysics	10980	10780	11818	12423	12352	11917	11614	12225	12075	12349	12.4681
Marine & Freshwater Biology	11098	11210	11397	11827	12013	12886	12833	13344	14268	14948	34.6909
Psychiatry	11286	11445	12956	13087	13862	13676	13714	15250	16265	18573	64.5667
Infectious Diseases	11398	11672	12244	12956	12963	13533	13696	13941	14983	17375	52.439
Integrative & Complementary Medicine	11398	11672	12244	12956	12963	13533	13696	13941	3657	4238	-62.818
Zoology	11783	12428	12379	12611	12987	13214	13415	13195	14272	14651	24.3402
Veterinary Sciences	12374	13860	12821	11936	11917	12301	13000	13544	16380	18007	45.5229
Pediatrics	12899	13276	13952	13881	14074	14001	14420	15145	16210	17976	39.3596
Research & Experimental Medicine	13820	16014	17452	19987	24031	24644	26798	28024	29234	32423	134.609
Endocrinology & Metabolism	14686	14854	15620	15247	15620	15180	15009	15572	16762	18468	25.7524
Radiology, Nuclear Medicine & Medical Imaging	16823	18190	17490	18091	18821	18737	18628	19337	21057	21971	30.601
Public, Environmental & Occupational Health	16863	17058	18835	19866	20962	21510	22083	23737	28072	34732	105.966
Genetics & Heredity	16904	18379	18665	19811	20561	20744	17333	18415	21795	22423	32.6491
Food Science & Technology	17387	18774	19627	20336	22123	21769	25257	24561	28188	30084	73.0258
Plant Sciences	18101	18961	19520	20152	21790	22666	22924	23126	26421	29549	63.2451
Immunology	18393	18430	18470	18604	19245	19112	20178	21839	22635	24675	34.1543
General & Internal Medicine	20123	21446	21349	21694	23418	25039	25662	26383	31707	36723	82.4927
Cell Biology	21111	22922	23086	24312	27534	29943	32600	27780	31626	32036	51.7503
Cardiovascular System & Cardiology	22002	22617	24460	24128	24043	23990	23863	23743	24939	28288	28.5701
Biotechnology & Applied Microbiology	24592	22690	25378	25652	26359	24905	26086	24753	27010	28122	14.3543
Oncology	26215	29416	31406	34965	38541	42143	45254	39034	42836	48071	83.3721
Agriculture	26597	27183	28913	28321	29290	31077	32306	34374	39124	41569	56.2921
Pharmacology & Pharmacy	37027	38081	39950	39628	41185	41536	42150	44766	49675	54125	46.1771
Surgery	37215	38506	39771	39702	39099	38788	39519	40585	35482	39514	6.17762
Microbiology	39488	37947	39591	40471	42139	41668	43666	42892	22174	25967	-34.2408
Neurosciences & Neurology	45056	45640	48494	49124	49912	50030	51436	53087	57488	61811	37.1871
Environmental Sciences & Ecology	46064	48055	51797	54666	58970	65287	68382	80338	101108	119011	158.36
Biochemistry & Molecular Biology	59561	61721	60197	60496	61064	58531	57091	61651	70884	75711	27.1151
All of Life Sciences & Biomedicine	573981	600670	622669	637338	662089	678938	695516	729715	810849	893887	55.7346
AGP:annual global publications
IR:Increase Rate 100*(2020AGP-2011AGP)/2011AGP
